# Supplementary material for: Histopathological Changes Following Bromelain-Based Enzymatic Debridement (NexoBrid®): A Comprehensive Systematic Review of Preclinical and Clinical Evidence
Source: Med Sci (Basel). 2026 Mar 23;14(1):157. doi: 10.3390/medsci14010157 (PMC13028588; doi:10.3390/medsci14010157)
Supplement: Supplementary file 1 [file medsci-14-00157-s001.zip]

Archive with 1 entries (1 files):
- medsci-4167152-supplementary.pdf
